# Supplementary material for: Vaccine plus microbicide effective in preventing vaginal SIV transmission in macaques
Source: Nat Microbiol. 2023 Apr 6;8(5):905–18. doi: 10.1038/s41564-023-01353-7 (PMC10159859; doi:10.1038/s41564-023-01353-7)
Supplement: Supplementary file 2 — Raw data for Fig. 1. [file 41564_2023_1353_MOESM2_ESM.xlsx]

## Sheet: FIGURE 1
Figure 1B					Figure 1C					Figure 1D					Figure 1E					Figure 1F
Vaccine		Controls			Vaccine+SAMT-247		Controls			Vaccine+SAMT-247		Vaccine			SAMT-247		Controls			Vaccine+SAMT-247
Animal ID	TOA	Animal ID	TOA		Animal ID	TOA	Animal ID	TOA		Animal ID	TOA	Animal ID	TOA		Animal ID	TOA	Animal ID	TOA		Weeks	1	2	4	6	8	12	16
TZJ	2	TMV	7		R27A	4	TMV	7		R27A	4	TZJ	2		TRG	4	TMV	7		R27A	1325500	178200	70180	35585	39270	13860	13310
R94	14	TiT	14		R47	14	TiT	14		R47	14	R94	14		RA5	2	TiT	14		R58	197285	819500	65505	147895	153835	179850	100210
TRT	14	TNB	2		TNV	14	TNB	2		TNV	14	TRT	14		TMD	1	TNB	2		TVL	10450	12100	1045	159.5	594	473	71.5
R60A	11	R45	2		Tmi	14	R45	2		Tmi	14	R60A	11		RH5	14	R45	2		R79	891	3663000	112200		9075	1925	8470
TML	3	R29	3		R58	9	R29	3		R58	9	TML	3		RG3	3	R29	3
RA3	14	TVZ	1		TRE	14	TVZ	1		TRE	14	RA3	14		TMN	14	TVZ	1		Vaccine
TZG	9				TNK	14				TNK	14	TZG	9							Weeks	1	2	4	6	8	12	16
R75	2	M06	2		R34	14	M06	2		R34	14	R75	2				M06	2		TZJ	52855	299200	5280	6545	7040	5830	6215
R91	2	M93	3		R52	14	M93	3		R52	14	R91	2				M93	3		R60A	131	36300	105985	81235	75075	21120	45980
TKM	14	MVX	3		TZW	14	MVX	3		TZW	14	TKM	14				MVX	3		TML	183810	852500	1864500	166650	92840	100980	77330
TVM	2	00A	3		TNL	14	00A	3		TNL	14	TVM	2				00A	3		TZG	924	20350	13200	533.5	907.5	5170	4785
TRV	14	05A	3		TVL	6	05A	3		TVL	6	TRV	14				05A	3		R75	907500	265650	150150	171545	222750	98010	140195
TRW	6	M39	5		TVR	14	M39	5		TVR	14	TRW	6				M39	5		R91	782650	973500	292600	272800	188650	88495	81180
TLA	14	MXH	2		TZK	14	MXH	2		TZK	14	TLA	14				MXH	2		TVM	242330	51700	24365	47300	40425	57475	13860
TZZ	2	002X	3		R41	14	002X	3		R41	14	TZZ	2				002X	3		TRW	4169	770000	81730	70015	55495	25685	51150
TRH	2	M04	11		TZF	14	M04	11		TZF	14	TRH	2				M04	11		TZZ	826650	36850	3355	1650	1375	3470.5	11990
TWZ	14	MVC	6		RT3	14	MVC	6		RT3	14	TWZ	14				MVC	6		TRH	375100	223850	23100	96140	136400	140965	185350
TRZ	4	H24E	4		RA6	14	H24E	4		RA6	14	TRZ	4				H24E	4		TRZ	59675	195250	97295	83160	56485	45155	45155
		H30D	2		TZB	14	H30D	2		TZB	14						H30D	2
		H28K	7		R79	5	H28K	7		R79	5						H28K	7		SAMT-247
		09G	4				09G	4									09G	4		Weeks	1	2	4	6	8	12	16
		75	1				75	1									75	1		TRG	25850	4570500	46090	31570	9240	6847.5	6710
		0GF	11				0GF	11									0GF	11		RA5	3471	7485500	121000	69465	54395	17435	25685
		04M	2				04M	2									04M	2		TMD	363	19008000	281600	115500	10560	6325	7645
		09T	11				09T	11									09T	11		RG3	2189000	2700500	1375000	817850		875050
		0GE	7				0GE	7									0GE	7
		ZK05	2				ZK05	2									ZK05	2		CONTROLS
		ZK16	3				ZK16	3									ZK16	3		Weeks	1	2	4	6	8	12	16
		ZK11	1				ZK11	1									ZK11	1		TMV	12177	346500	52690	5775	2970	10835	1028.5
		ZK47	5				ZK47	5									ZK47	5		TNB	1595	5379000	104500	29040	18645	1485	5335
		ZK34	1				ZK34	1									ZK34	1		R45	1045000	41360	199650	864050	2894100	2642750	556270000
		ZK49	5				ZK49	5									ZK49	5		R29	138	11495000	600050	180950		119680
		ZK42	8				ZK42	8									ZK42	8		TVZ	1809	24266000	2288000	141350	199100	144265	68475
		ZK45	3				ZK45	3									ZK45	3
		ZB10	4				ZB10	4									ZB10	4
		ZD26	2				ZD26	2									ZD26	2
		ZE47	3				ZE47	3									ZE47	3
		ZJ17	3				ZJ17	3									ZJ17	3
