# Supplementary material for: Vaccine plus microbicide effective in preventing vaginal SIV transmission in macaques
Source: Nat Microbiol. 2023 Apr 6;8(5):905–18. doi: 10.1038/s41564-023-01353-7 (PMC10159859; doi:10.1038/s41564-023-01353-7)
Supplement: Supplementary file 3 — Raw data for Fig. 2. [file 41564_2023_1353_MOESM3_ESM.xlsx]

## Sheet: FIGURE 2
Figure 2A				Figure 2B				Figure 2C					Figure 2D					Figure 2E					Figure 2F				Figure 2G				Figure 2H				Figure 2I
Animal ID	ADCC ACTIVITY (No SAMT-247)	ADCC ACTIVITY (SAMT-247)		Animal ID	TOA	SAMT-247 induced ADCC			Granzyme B					IFNg					NKp44+ IL-17+					% Efferocytosis				% Efferocytosis				Efferocytosis MFI
TZJ	36.2341	42.3357		R27A	4	5.84216		Animal ID	Unstim	PMA	PMA+SAMT-247		Animal ID	Unstim	PMA	PMA+SAMT-247		Animal ID	Unstim	PMA	PMA+SAMT-247		Animal ID	TOA	Week14/pre SAMT-247		Animal ID	No SAMT-247	SAMT-247		Animal ID	No SAMT-247	SAMT-247		Animal ID	TOA	Normalized efferocytosis MFI
R94	59.1896	64.9715		R47	15	5.912		MA13	50.5929	58.0153	58.3471		MA13	0.395257	9.66921	5.28926		MA13	0.799201	6.42336	10.1054		TRH	2	92.3024		R27A	8.79145	28.811		R27A	10966	12833		R27A	4	3.941
TRT	52.6166	69.6597		TNV	15	9.11596		MB51	43.3962	57.2298	69.7124		MB51	0.943396	3.65297	1.01523		MB51	9.92672	12.7786	10.3448		TRV	15	109.127		R47	6.27992	32.2508		R47	10780	15160		R47	15	9.66904
R60A	48.8657	56.725		Tmi	15	4.70299		MD94	44.1948	46.8641	49.2991		MD94	1.1236	8.18815	3.97196		MD94	2.35772	3.30472	13.1433		TRW	6	141.489		R58	13.5143	59.7165		R58	12398	16840		R58	9	0.201502
TML	43.9993	51.9861		R58	9	5.93994		ME73	49.5935	54.8872	59.7799		ME73	0.813008	11.2782	10.6357		ME73	1.16618	7.04225	7.68246		TRZ	4	70.7385		TNK	13.8123	45.8634		TNK	12958	18005		TNK	15	2.67456
RA3	57.4372	61.9916		TRE	15	13.9527		MG56	36.4566	41.1318	51.5188		MG56	1.1925	10.3041	13.8518		MG56	0.71599	16.3028	29.6296		TLA	15	163.941		TNV	6.29409	21.1536		TNV	10906	14389		TNV	15	15.683
TZG	45.2966	53.8097		TNK	15	14.5445		MI86	51.0204	63.3333	61.6725		MI86	2.04082	8.33333	2.78746		MI86	12.7352	14.966	15.2597		TVM	2	84.1317		TRE	8.42949	23.5772		TRE	10267	13358		TRE	15	9.15817
R75	42.5794	56.7098		R34	15	13.3817		MJ65	40.4762	49.1228	56.6667		MJ65	2.38095	13.4503	8.66667		MJ65	5.22193	12.7404	18.5676		TWZ	15	114.998		TVL	8.05098	24.5297		TVL	10507	14862		TVL	6	0.383744
R91	37.2996	45.5368		R52	15	13.3383		ML47	47.4684	53.5912	54.0453		ML47	2.53165	19.337	14.5631		ML47	2.46305	13.344	14.437		TZG	9	87.5509		Tmi	9.00316	30.7215		Tmi	10318	14417		Tmi	15	0.134396
TKM	49.4768	64.6844		TZW	15	7.362		NT91	60.6618	69.2308	73.1343		NT91	0.735294	6.25	4.1791		NT91	11.6279	12.631	12.9292		RA3	15	103.1		RA6	27.3639	38.1765		RA6	14280	15852		RA6	15	4.99425
TVM	51.2625	57.1354		TNL	15	13.4785																	R60A	11	95.918		RT3	27.0692	36.8806		RT3	14411	15545		RT3	15	1.95774
TRV	42.3187	54.8812		TVL	6	5.49254																	R75	2	97.0047		R34	47.447	53.8232		R34	16621	19478		R34	15	3.09418
TRW	37.7938	41.9494		TVR	15	10.3351			Perforin					TNFa									R94	15	155.836		R41	34.1544	47.6604		R41	15093	17387		R41	15	4.26313
TLA	53.2096	66.0185		TZK	15	14.18		Animal ID	Unstim	PMA	PMA+SAMT-247		Animal ID	Unstim	PMA	PMA+SAMT-247							TKM	15	74.3853		R52	49.8008	50.3405		R52	17375	19761		R52	15	2.37564
TZZ	44.9369	55.8338		R41	15	12.9844		MA13	26.8775	34.8601	58.6777		MA13	3.55731	7.63359	4.95868							TML	3	104.21		R79	22.9573	59.7291		R79	14344	15820		R79	5	0.620892
TRH	37.0952	41.8715		TZF	15	13.9454		MB51	25.4717	28.6149	57.022		MB51	2.83019	3.19635	6.26058							TRT	15	111.948		TNL	27.1515	53.6241		TNL	15034	16715		TNL	15	4.59377
TWZ	47.0691	62.7713		RT3	15	7.71641		MD94	43.8202	49.8258	54.4393		MD94	7.11611	10.1045	8.41122							TZJ	2	30.1663		TVR	45.689	66.3704		TVR	16561	19186		TVR	15	8.88551
TRZ	33.5108	45.0054		RA6	15	9.74899		ME73	26.0163	32.3308	42.2983		ME73	8.94309	16.5414	9.1687							TZZ	2	68.1063		TZB	40.8039	48.5061		TZB	15280	17261		TZB	15	5.03998
				TZB	15	4.56192		MG56	8.34753	10.8108	11.4824		MG56	4.08859	8.78378	6.68287											TZF	26.3015	58.7707		TZF	15003	16548		TZF	15	7.8418
R27A	46.4776	52.3197		R79	5	4.72029		MI86	53.7415	56.1111	64.1115		MI86	3.40136	15	4.52962											TZK	57.0462	61.6841		TZK	18101	19112		TZK	15	3.24687
R47	73.1867	79.0987						MJ65	11.9048	16.9591	29.3333		MJ65	4.7619	13.4503	7.33333											TZW	27.2517	54.0358		TZW	14723	15283		TZW	15	0.55946
TNV	68.2399	77.3558						ML47	24.0506	32.0442	37.2168		ML47	3.79747	14.3646	6.14887
Tmi	64.6979	69.4009						NT91	41.1765	43.9904	63.2836		NT91	4.04412	10.0961	19.403											TRH	11.1241	38.2437		TRH	8967	16129
R58	56.3183	62.2582																									TRV	7.79864	24.625		TRV	9894	13335
TRE	47.188	61.1408																									TRW	16.5166	44.2702		TRW	10367	14453
TNK	40.0831	54.6276																									TRZ	6.58195	25.521		TRZ	9720	13459
R34	31.2505	44.6322																									TLA	12.1978	31.3196		TLA	10413	14441
R52	21.9657	35.304																									TVM	10.2383	25.4619		TVM	8891	12943
TZW	38.0031	45.3651																									TWZ	6.18769	56.1389		TWZ	11479	16784
TNL	60.5829	74.0613																									TZG	8.4829	31.706		TZG	10093	15049
TVL	29.0508	34.5433																									RA3	28.2445	55.8877		RA3	14973	16460
TVR	58.7	69.0351																									R60A	33.9412	65.3767		R60A	15332	16302
TZK	43.5914	57.7714																									R75	27.8014	42.726		R75	13802	15295
R41	30.4427	43.4272																									R94	22.0638	50.2128		R94	13343	14718
TZF	59.5662	73.5116																									TKM	28.4575	48.2085		TKM	15345	17156
RT3	60.2868	68.0032																									TML	30.9284	40.1342		TML	15516	16452
RA6	55.8111	65.5601																									TRT	23.1063	43.3203		TRT	14287	13365
TZB	38.7146	43.2766																									TZJ	21.103	39.4589		TZJ	14272	15035
R79	43.7999	48.5202																									TZZ	26.5686	57.0968		TZZ	15467	15955
