# Supplementary material for: Vaccine plus microbicide effective in preventing vaginal SIV transmission in macaques
Source: Nat Microbiol. 2023 Apr 6;8(5):905–18. doi: 10.1038/s41564-023-01353-7 (PMC10159859; doi:10.1038/s41564-023-01353-7)
Supplement: Supplementary file 4 — Raw data for Fig. 3. [file 41564_2023_1353_MOESM4_ESM.xlsx]

## Sheet: FIGURE 3
Figure 3A					Figure 3B					Figure 3C				Figure 3D					Figure 3E					Figure 3F
	Th1 a4b7+CCR5+					Th2 a4b7+CCR5+														IFNg					IFNg
Animal ID	Unstim	gp120	gp120+SAMT-247		Animal ID	Unstim	gp120	gp120+SAMT-247		Animal ID	TOA	Th1 A4B7- , CCR5-		Animal ID	TOA	Th2 A4B7- , CCR5-			Animal ID	Unstim	PMA	PMA+SAMT-247		Animal ID	Unstim	PMA	PMA+SAMT-247
TNL	0.39341	0.355094	0.323584		TNL	0.146028	0.099484	0.092654		TNL	15	81.257		TNL	15	81.1503			MA13	0.324324	20.4167	37.8378		MA13	0.157646	15.4545	19.1262
R79	1.07985	0.625356	0.693142		R79	0.355045	0.143953	0.220428		R79	5	72.0418		R79	5	67.4702			MB51	0.646831	21.6102	10.1852		MB51	1.08696	8.73786	4.22961
R41	0.234991	0.192522	0.159052		R41	0.078661	0.060284	0.027065		R41	15	86.3542		R41	15	91.7231			MD94	0.688559	23.2746	13.7615		MD94	1.54096	19.4983	8.71261
TNK	0.214739	0.168708	0.146501		TNK	0.135937	0.092876	0.050496		TNK	15	90.4445		TNK	15	84.9988			ME73	12.6761	38.6667	40.2222		ME73	9.59184	16.9082	23.588
TRE	0.18099	0.192961	0.138532		TRE	0.081738	0.078638	0.066697		TRE	15	88.8437		TRE	15	86.3753			MG56	4.88467	8.7108	8.64023		MG56	2.12404	4.95868	4.19162
R34	0.732964	1.07042	0.703055		R34	0.105769	0.172683	0.10258		R34	15	86.28		R34	15	86.9853			MI86	0.338696	24.8247	12.9905		MI86	0.269179	1.0101	1.1194
TVL	0.245279	0.335055	0.224419		TVL	0.066265	0.066805	0.053717		TVL	6	79.464		TVL	6	77.0867			MJ65	0.482625	29.6989	29.2601		MJ65	1.20664	13.8298	18.0921
R27A	0.332956	0.563107	0.330515		R27A	0.090689	0.154042	0.060043		R27A	4	77.4385		R27A	4	79.2057			ML47	1.00604	22.1312	23.2409		ML47	0.581818	14.0684	8.90151
TZK	0.105043	0.138573	0.173061		TZK	0.032235	0.045935	0.04817		TZK	15	92.8389		TZK	15	91.3491			NT91	0.544323	33.6182	19.9255		NT91	0.734341	12.8723	9.55631
	Th1 a4b7-CCR5-					Th2 a4b7-CCR5-														TNFa					TNFa
Animal ID	Unstim	gp120	gp120+SAMT-247		Animal ID	Unstim	gp120	gp120+SAMT-247											Animal ID	Unstim	PMA	PMA+SAMT-247		Animal ID	Unstim	PMA	PMA+SAMT-247
TNL	79.035	75.4666	81.257		TNL	79.151	74.8828	81.1503											MA13	0.540541	34.1667	38.2239		MA13	0.262743	35.9091	26.6019
R79	62.3197	68.8313	72.0418		R79	58.3398	62.5963	67.4702											MB51	2.58732	27.9661	18.8272		MB51	3.85376	23.7864	6.64653
R41	82.6778	83.7202	86.3542		R41	82.6802	82.3635	91.7231											MD94	3.4428	41.3363	22.9358		MD94	2.8386	30.4447	20.6762
TNK	86.7729	88.6842	90.4445		TNK	82.1086	83.3434	84.9988											ME73	1.64319	41.3333	34.4444		ME73	1.22449	28.5024	26.9103
TRE	87.4164	87.3487	89.4392		TRE	83.5853	83.3232	86.3753											MG56	4.47761	30.1974	27.1955		MG56	0.169924	21.9835	21.3174
R34	88.0074	86.7239	86.28		R34	85.599	85.0378	86.9853											MI86	1.43946	40.9537	25.9811		MI86	1.74966	14.1414	10.0746
TVL	78.0392	76.924	82.5896		TVL	70.9397	68.5337	77.0867											MJ65	0.675676	42.1481	38.4529		MJ65	0	27.6596	25
R27A	74.8295	75.1392	77.4385		R27A	79.8685	73.1886	79.2057											ML47	2.21328	30.0546	31.1301		ML47	0.727273	31.9392	17.6136
TZK	91.274	90.4369	92.8389		TZK	88.3981	87.9504	91.3491											NT91	0.777605	48.8604	32.216		NT91	0.561555	27.4468	19.4539
																				IL-10					IL-10
																			Animal ID	Unstim	PMA	PMA+SAMT-247		Animal ID	Unstim	PMA	PMA+SAMT-247
																			MA13	4.54054	24.1667	27.027		MA13	0.578035	3.29546	2.91262
																			MB51	7.89133	28.3898	32.4074		MB51	3.16206	14.3204	11.4804
																			MD94	14.1419	27.0191	29.5107		MD94	10.219	20.4105	17.0351
																			ME73	7.98122	23.3333	33.7778		ME73	4.4898	6.28019	5.98007
																			MG56	12.483	19.8606	30.0283		MG56	1.18946	1.98347	5.26946
																			MI86	11.6003	37.3072	47.7672		MI86	4.03768	5.05051	7.83582
																			MJ65	3.4749	14.7274	27.6906		MJ65	1.20664	7.80142	6.90789
																			ML47	10.4628	25.1366	27.0789		ML47	1.6	4.18251	5.11364
																			NT91	4.66563	28.9174	38.9199		NT91	1.64147	4.68085	8.70307
