# Supplementary material for: Vaccine plus microbicide effective in preventing vaginal SIV transmission in macaques
Source: Nat Microbiol. 2023 Apr 6;8(5):905–18. doi: 10.1038/s41564-023-01353-7 (PMC10159859; doi:10.1038/s41564-023-01353-7)
Supplement: Supplementary file 5 — Raw data for Fig. 4. [file 41564_2023_1353_MOESM5_ESM.xlsx]

## Sheet: FIGURE 4
Figure 4B										Figure 4C											Figure 4D										Figure 4E										Figure 4F
						Zinc chelator										Zinc chelator											Zinc chelator										Zinc chelator										Zinc chelator
Healthy controls	Unstim	SAMT-247	PMA	SAMT-247+PMA	Unstim	SAMT-247	PMA	SAMT-247+PMA		Animal ID	Unstim	SAMT-247	gp120	gp120+SAMT-247	Unstim	SAMT-247	gp120	gp120+SAMT-247	SAMT-247+PMA		Animal ID	Unstim	SAMT-247	gp120	gp120+SAMT-247	Unstim	SAMT-247	gp120	gp120+SAMT-247		Animal ID	Unstim	SAMT-247	gp120	gp120+SAMT-247	Unstim	SAMT-247	gp120	gp120+SAMT-247		Animal ID	Unstim	SAMT-247	gp120	gp120+SAMT-247	Unstim	SAMT-247	gp120	gp120+SAMT-247
HC1	0.0398437	0.0378354	0.0189589	0.0401958	0.0631852	0.0390645	0.0316471	0.0365471		RA3	30.777	55.2746	45.7146	58.9552	50.9378	33.4573	70.5357	69.6979			RA3	77.3194	85.5735	87.9281	89.1514	79.0698	75.5556	91.942	92.0392		RA3	75.4516	73.2864	79.1821	80.0036	64.6318	63.3333	73.7882	79.6077		RA3	1.41626	2.23786	1.57674	1.52166	1.16279	4.44444	0.49398	0.114051
HC2	0.0173489	0.0296633	0.0307621	0.0340728	0.0157024	0.0181818	0.0228502	0.0287835		TRV	25.3839	35.5344	25.7487	40.7978	31.0268	41.8636	42.164	42.1572			TRV	67.2242	71.757	69.3746	78.2787	71.5108	72.4213	76.347	80.5998		TRV	70.8897	60.509	73.758	78.308	66.3309	69.5983	70.0457	73.9456		TRV	3.20285	3.61248	5.0263	3.62998	1.72662	0.325733	0.730594	0.656045
HC3	0.0307738	0.0517308	0.0268764	0.0270364	0.0383854	0.0358988	0.029473	0.0353125		TKM	34.6346	49.1973	30.9667	42.3362	59.8506	58.5695	20.7774	59.614			TKM	69.5564	68.1456	71.2781	74.3308	72.9961	69.7005	70.5298	79.1407		TKM	67.6595	68.0064	74.3472	84.9005	65.2431	66.3594	69.5364	72.3537		TKM	1.74009	1.96976	4.44343	2.91695	0.65703	0.230415	1.65563	0.124533
HC4	0.010626	0.0137199	0.0148109	0.0206304	0.00202788	0.00264605	0.00558187	0.00407686		TLA	32.9325	48.7842	29.7076	42.7667	9.99606	48.8921	4.83114	60.356			TLA	67.7989	68.3713	69.987	77.6489	64.9606	64.4737	66.9903	72.9989		TLA	56.6961	63.7391	65.1172	69.3805	60.2362	69.7368	64.0777	70.3562		TLA	2.13976	2.41801	2.38281	2.15809	4.72441	0.584795	0.970874	0.306396
HC5	0.0130233	0.00870863	0.00656891	0.0153748	0.0113769	0.0118101	0.00460396	0.00625666		TVR	37.8584	28.462	28.7367	45.7257	22.7904	29.6167	43.0049	66.2886			TVR	71.361	62.0397	74.3291	75.2174	66.759	72.9412	79.7737	80.5133		TVR	67.929	70.3966	72.2458	73.9855	59.8338	52.9412	78.7836	70.057		TVR	3.10651	7.29462	4.23729	4.2029	0.277008	0	0.424328	0.190114
HC6	0.00519468	0.0104722	0.019	0.00985196	0.0102902	0.0161429	0.0116861	0.00949927		RT3	15.7277	29.2738	15.9412	29.0335	41.0388	25.5	6.54807	39.5792			RT3	54.5158	69.6988	68.473	74.0489	55.2585	47.0588	57.2254	61.0127		RT3	54.2111	52.0772	61.3947	71.8071	53.2977	52.9412	60.1156	67.0886		RT3	3.11208	1.49636	4.15879	3.28351	0.534759	5.88235	3.46821	0.759494
HC7	0.0192124	0.0183899	0.0201905	0.06225	0.0116167	0.0218739	0.0243	0.00738311
HC8	0.0299373	0.0356154	0.0403819	0.054483	0.0696111	0.0185369	0.0530449	0.0375063
