# Supplementary material for: Vaccine plus microbicide effective in preventing vaginal SIV transmission in macaques
Source: Nat Microbiol. 2023 Apr 6;8(5):905–18. doi: 10.1038/s41564-023-01353-7 (PMC10159859; doi:10.1038/s41564-023-01353-7)
Supplement: Supplementary file 6 — Raw data for Fig. 5. [file 41564_2023_1353_MOESM6_ESM.xlsx]

## Sheet: FIGURE 5
Figure 5A										Figure 5B										Figure 5C										Figure 5D
						Zinc chelator										Zinc chelator										Zinc chelator										Zinc chelator
Animal ID	Unstim	SAMT-247	gp120	gp120+SAMT-247	Unstim	SAMT-247	gp120	gp120+SAMT-247		Animal ID	Unstim	SAMT-247	gp120	gp120+SAMT-247	Unstim	SAMT-247	gp120	gp120+SAMT-247		Animal ID	Unstim	SAMT-247	gp120	gp120+SAMT-247	Unstim	SAMT-247	gp120	gp120+SAMT-247		Animal ID	Unstim	SAMT-247	gp120	gp120+SAMT-247	Unstim	SAMT-247	gp120	gp120+SAMT-247
RA3	3.38305	2.45468	3.26586	2.29384	1.22699	2.06186	2.01661	2.19496		RA3	2.61018	2.17202	2.4395	2.28553	1.17494	0	1.62037	1.359		RA3	56.6145	58.338	60.5128	59.0157	40.9509	34.0206	37.841	30.3422		RA3	70.6923	69.3807	70.16	71.9317	69.7128	76	65.0463	55.6625
TRV	3.34921	2.94692	2.93987	3.09964	1.95771	2.13049	2.37832	1.58021		TRV	3.28982	2.86667	1.55898	2.66043	0.863309	1.13828	1.01952	0.468384		TRV	62.0986	64.1133	59.7773	63.1955	55.0509	55.3484	49.6681	59.1893		TRV	69.8312	70.9193	78.1367	71.4682	74.6403	71.29	72.0653	77.2834
TKM	4.16709	3.52267	3.34383	3.90935	1.38768	0.671742	1.00756	1.14286		TKM	3.16988	3.24642	2.73636	1.35167	1.4275	0.294551	0.969932	0.782269		TKM	50.1963	53.3344	55.3186	50.4875	33.3912	34.8858	45.0882	35.483		TKM	67.293	66.9055	67.8	78.3014	56.6491	62.0029	67.1193	63.103
TVR	3.78297	2.6508	3.0876	3.64691	1.6	0.795756	1.79257	1.41626		TVR	3.7777	3.0303	3.36275	1.36631	0.445765	0.711744	0.686106	0		TVR	52.9399	57.3162	55.1604	54.9523	46.7429	46.9496	42.2535	48.9532		TVR	65.1108	68.3106	67.1789	78.2332	75.1857	76.8683	69.4683	70.4167
RT3	2.78103	2.47981	2.73542	2.4192	1.67064	0.740741	0.588235	0.97254		RT3	2.74754	3.26479	2.99608	1.42682	0.643777	0	0.311526	0.564516		RT3	64.2857	66.9965	64.7623	67.7474	54.3198	47.4074	64.1176	45.3375		RT3	70.9474	68.4685	69.9616	77.6834	75.5794	88.6364	81.9315	65.4032
TLA	5.69061	5.27679	4.69126	3.70725	2.44499	1.0319	1.78571	1.21746		TLA	7.56367	8.07355	6.59715	6.84214	1.70394	0	1.30293	0.650085		TLA	50.6068	48.5168	54.0603	57.4534	47.066	44.0431	48.2143	45.487		TLA	52.3766	51.9821	54.8717	54.3972	70.0746	69.3694	71.6612	66.2804
Figure 5E						Figure 5F						Figure 5G						Figure 5H
a4b7+CCR5+Th1			Zinc chelator			a4b7+CCR5+Th2			Zinc chelator			a4b7-CCR5-Th1			Zinc chelator			a4b7-CCR5-Th2			Zinc chelator
IFNg	SAMT-247	gp120+SAMT-247	SAMT-247	gp120+SAMT-247		IFNg	SAMT-247	gp120+SAMT-247	SAMT-247	gp120+SAMT-247		IFNg	SAMT-247	gp120+SAMT-247	SAMT-247	gp120+SAMT-247		IFNg	SAMT-247	gp120+SAMT-247	SAMT-247	gp120+SAMT-247
	22.4771	8.22785	0	1.47059			16.5714	12.3288	0	0			23.1423	12.8167	0	0.638298			25.2057	22.4592	0	1.7294
	15.0602	14.1956	6.25	2.17391			13.1465	16.8982	7.40741	0			21.0439	17.9793	2.24539	0.116077			25.0283	23.0332	5.61798	0.10101
	17.1492	15.9353	0	2.38095			16.2234	9.73451	0	0			18.9909	17.7575	0	0.53681			24.5967	22.7162	0	0.826446
	24.8889	11.3636	0	4.34783			18.2186	15.5172	0	0			25.5498	13.0091	0.282486	0.503145			23.6171	20.3553	0	1.18343
	13.5135	10.1093	0	0			12.5734	9.38338	0	0			8.55564	6.87838	1.5625	0.694006			18.9892	17.0967	1.28205	1.35635
	9.62042	4.76575	0	1.72414			7.7635	5.87967	0	4.34783			7.86533	3.29407	0.425985	1.3844			21.5284	11.6838	1.1544	3.36887
Mean	17.1182	10.7662	1.04167	2.01624		Mean	14.0828	11.6236	1.23457	0.724638		Mean	17.5246	11.9558	0.752727	0.645456		Mean	23.1609	19.5574	1.34241	1.42758
a4b7+CCR5+Th1			Zinc chelator			a4b7+CCR5+Th2			Zinc chelator			a4b7-CCR5-Th1			Zinc chelator			a4b7-CCR5-Th2			Zinc chelator
TNFa	SAMT-247	gp120+SAMT-247	SAMT-247	gp120+SAMT-247		TNFa	SAMT-247	gp120+SAMT-247	SAMT-247	gp120+SAMT-247		TNFa	SAMT-247	gp120+SAMT-247	SAMT-247	gp120+SAMT-247		TNFa	SAMT-247	gp120+SAMT-247	SAMT-247	gp120+SAMT-247
	17.8899	13.924	0	8.82353			17.7143	10.274	0	8.33333			11.4071	11.5621	9.09091	11.383			21.5027	18.8248	10.5263	11.5971
	8.43374	6.94006	6.25	6.52174			9.69828	14.8148	7.40741	8.33333			9.70511	8.75754	9.14194	7.77713			18.9825	16.6997	15.2572	19.6465
	9.35412	6.23557	6.66667	4.7619			9.57447	9.73451	0	0			14.1218	6.68813	7.83055	8.28221			17.7442	17.6138	18.7648	15.2893
	4.88889	2.27273	0	4.34783			11.7409	10.3448	0	0			11.4286	7.42836	9.03955	7.79874			13.847	13.7308	18.0556	10.355
	6.43501	3.82514	0	5.88235			5.75793	4.55764	0	0			11.3948	7.08327	7.8125	9.40063			10.971	11.0548	8.97436	12.947
	5.30105	2.90792	4.54545	1.72414			8.27764	4.96809	0	4.34783			10.4705	3.76316	9.37167	8.81403			9.61431	9.90082	12.1212	8.0597
Mean	8.71712	6.01758	2.91035	5.34358		Mean	10.4606	9.11564	1.23457	3.50242		Mean	11.4213	7.5471	8.71452	8.90929		Mean	15.4436	14.6374	13.9499	12.9824
a4b7+CCR5+Th1			Zinc chelator			a4b7+CCR5+Th2			Zinc chelator			a4b7-CCR5-Th1			Zinc chelator			a4b7-CCR5-Th2			Zinc chelator
IL-10	SAMT-247	gp120+SAMT-247	SAMT-247	gp120+SAMT-247		IL-10	SAMT-247	gp120+SAMT-247	SAMT-247	gp120+SAMT-247		IL-10	SAMT-247	gp120+SAMT-247	SAMT-247	gp120+SAMT-247		IL-10	SAMT-247	gp120+SAMT-247	SAMT-247	gp120+SAMT-247
	16.9725	21.519	0	4.41176			10.8571	10.9589	0	0			26.7323	32.3985	3.0303	3.93617			21.1986	24.7878	10.5263	2.74669
	14.759	17.9811	6.25	6.52174			9.69828	12.7315	7.40741	8.33333			23.5498	31.1156	7.21732	0.754498			21.291	25.0926	6.68244	0.353535
	15.8129	22.4018	0	4.7619			11.7021	15.9292	0	0			24.2277	34.7818	0.385109	2.22393			17.8217	23.6175	2.13777	2.47934
	9.33333	15.3409	0	4.34783			15.3846	17.2414	0	0			17.4717	24.3967	1.9774	3.39623			22.1983	24.8419	0.462963	1.18343
	8.88031	11.0656	0	2.94118			5.99295	12.6005	0	0			10.2182	14.5763	3.125	3.09148			6.3372	10.4737	1.28205	2.09618
	9.8822	9.93538	9.09091	5.17241			3.39332	12.2151	0	4.34783			14.8409	22.3653	3.08839	5.26073			10.309	12.9737	3.7518	5.37313
Mean	12.6067	16.374	2.55682	4.6928		Mean	9.50474	13.6128	1.23457	2.11353		Mean	19.5068	26.6057	3.13725	3.11051		Mean	16.526	20.2979	4.14056	2.37205
