# Supplementary material for: Vaccine plus microbicide effective in preventing vaginal SIV transmission in macaques
Source: Nat Microbiol. 2023 Apr 6;8(5):905–18. doi: 10.1038/s41564-023-01353-7 (PMC10159859; doi:10.1038/s41564-023-01353-7)
Supplement: Supplementary file 7 — Raw data for Extended Data Fig. 1. [file 41564_2023_1353_MOESM7_ESM.xlsx]

## Sheet: Extended data Fig 1
Supplementary Figure 1A					Supplementary Figure 1B					Supplementary Figure 1C					Supplementary Figure 1D					Supplementary Figure 1E					Supplementary Figure 1F					Supplementary Figure 1G
Concurrent Controls		Historical Controls			Vaccine		Historical Controls			Vaccine		Concurrent Controls			Vaccine+SAMT-247		Concurrent Controls			Vaccine+SAMT-247		Historical Controls			SAMT-247		Concurrent Controls			SAMT-247		Historical Controls
Animal ID	TOA	Animal ID	TOA		Animal ID	TOA	Animal ID	TOA		Animal ID	TOA	Animal ID	TOA		Animal ID	TOA	Animal ID	TOA		Animal ID	TOA	Animal ID	TOA		Animal ID	TOA	Animal ID	TOA		Animal ID	TOA	Animal ID	TOA
TMV	7	M06	2		TZJ	2	M06	2		TZJ	2	TMV	7		R27A	4	TMV	7		R27A	4	M06	2		TRG	4	TMV	7		TRG	4	M06	2
TiT	14	M93	3		R94	14	M93	3		R94	14	TiT	14		R47	14	TiT	14		R47	14	M93	3		RA5	2	TiT	14		RA5	2	M93	3
TNB	2	MVX	3		TRT	14	MVX	3		TRT	14	TNB	2		TNV	14	TNB	2		TNV	14	MVX	3		TMD	1	TNB	2		TMD	1	MVX	3
R45	2	00A	3		R60A	11	00A	3		R60A	11	R45	2		Tmi	14	R45	2		Tmi	14	00A	3		RH5	14	R45	2		RH5	14	00A	3
R29	3	05A	3		TML	3	05A	3		TML	3	R29	3		R58	9	R29	3		R58	9	05A	3		RG3	3	R29	3		RG3	3	05A	3
TVZ	1	M39	5		RA3	14	M39	5		RA3	14	TVZ	1		TRE	14	TVZ	1		TRE	14	M39	5		TMN	14	TVZ	1		TMN	14	M39	5
		MXH	2		TZG	9	MXH	2		TZG	9				TNK	14				TNK	14	MXH	2									MXH	2
		002X	3		R75	2	002X	3		R75	2				R34	14				R34	14	002X	3									002X	3
		M04	11		R91	2	M04	11		R91	2				R52	14				R52	14	M04	11									M04	11
		MVC	6		TKM	14	MVC	6		TKM	14				TZW	14				TZW	14	MVC	6									MVC	6
		H24E	4		TVM	2	H24E	4		TVM	2				TNL	14				TNL	14	H24E	4									H24E	4
		H30D	2		TRV	14	H30D	2		TRV	14				TVL	6				TVL	6	H30D	2									H30D	2
		H28K	7		TRW	6	H28K	7		TRW	6				TVR	14				TVR	14	H28K	7									H28K	7
		09G	4		TLA	14	09G	4		TLA	14				TZK	14				TZK	14	09G	4									09G	4
		75	1		TZZ	2	75	1		TZZ	2				R41	14				R41	14	75	1									75	1
		0GF	11		TRH	2	0GF	11		TRH	2				TZF	14				TZF	14	0GF	11									0GF	11
		04M	2		TWZ	14	04M	2		TWZ	14				RT3	14				RT3	14	04M	2									04M	2
		09T	11		TRZ	4	09T	11		TRZ	4				RA6	14				RA6	14	09T	11									09T	11
		0GE	7				0GE	7							TZB	14				TZB	14	0GE	7									0GE	7
		ZK05	2				ZK05	2							R79	5				R79	5	ZK05	2									ZK05	2
		ZK16	3				ZK16	3														ZK16	3									ZK16	3
		ZK11	1				ZK11	1														ZK11	1									ZK11	1
		ZK47	5				ZK47	5														ZK47	5									ZK47	5
		ZK34	1				ZK34	1														ZK34	1									ZK34	1
		ZK49	5				ZK49	5														ZK49	5									ZK49	5
		ZK42	8				ZK42	8														ZK42	8									ZK42	8
		ZK45	3				ZK45	3														ZK45	3									ZK45	3
		ZB10	4				ZB10	4														ZB10	4									ZB10	4
		ZD26	2				ZD26	2														ZD26	2									ZD26	2
		ZE47	3				ZE47	3														ZE47	3									ZE47	3
		ZJ17	3				ZJ17	3														ZJ17	3									ZJ17	3
