# Supplementary material for: Vaccine plus microbicide effective in preventing vaginal SIV transmission in macaques
Source: Nat Microbiol. 2023 Apr 6;8(5):905–18. doi: 10.1038/s41564-023-01353-7 (PMC10159859; doi:10.1038/s41564-023-01353-7)
Supplement: Supplementary file 8 — Raw data for Extended Data Fig. 2. [file 41564_2023_1353_MOESM8_ESM.xlsx]

## Sheet: Extended data Fig 2
Supplementary Figure 2A							Supplementary Figure 2B																	Supplementary Figure 2C					Supplementary Figure 2D					Supplementary Figure 2E					Supplementary Figure 2F				Supplementary Figure 2G				Supplementary Figure 2H
																								ADCC TITER					V2 specific (NCI05) ADCC					V2 specific (NCI09) ADCC						ADCC ACTIVITY				ADCC TITER				ADCC ACTIVITY
Animal ID	0	7	11	15	17		Animal ID	15	16	17	18	19	20	21	22	23	24	25	26	27	28	29		Animal ID	Vaccine+SAMT-247	Animal ID	Vaccine		Animal ID	Vaccine+SAMT-247	Animal ID	Vaccine		Animal ID	Vaccine+SAMT-247	Animal ID	Vaccine		Animal ID	TOA	ADCC activity		Animal ID	TOA	ADCC Titer		Animal ID	TOA	ADCC activity
R27A	10	450	50667	468114	363055		R27A	0.002	0.005	0	0.001	0.011	0.002	0	0.005	0	0	0	0.62	0.29	0.296	0.019		R27A	10000	TZJ	10000		R27A	21.3673	TZJ	21.9308		R27A	22.7981	TZJ	25.593		TZJ	2	36.2176		TZJ	2	10000		R27A	4	38.7633
R47	10	10	41433	675840	584481		R47	0	0	0	0	0.002	0	0	0	0	0	0	1.827	1.278	0.108	0.032		R47	1000000	R94	1000000		R47	25.7175	R94	26.0598		R47	27.8538	R94	28.7185		R94	15	62.3929		R94	15	1000000		R47	15	50.8639
TNV	10	10	146	477629	186913		TNV	0	0.004	0	0	0	0.001	0	0	0	0	0.003	0.209	0.303	0.229	0.006		TNV	1000000	TRT	100000		TNV	20.8699	TRT	39.5581		TNV	22.6798	TRT	37.0813		TRT	15	56.323		TRT	15	100000		TNV	15	55.0854
Tmi	10	10	4739	197310	148719		Tmi	0	0.005	0	0	0	0	0	0	0	0	0	0	1.205	0.617	0.012		Tmi	1000000	R60A	100000		Tmi	23.1542	R60A	24.384		Tmi	27.3416	R60A	31.8647		R60A	11	49.8665		R60A	11	100000		Tmi	15	56.3939
R58	10	10	795	197365	144549		R58	0	0.052	0.007	0	0	0.004	0	0	0	0	0	1.338	0.94	0.201	0.036		R58	1000000	TML	100000		R58	25.1704	TML	26.9768		R58	25.882	TML	24.845		TML	3	32.36		TML	3	100000		R58	9	45.1206
TRE	10	647	31200	155759	105029		TRE	0	0.025	0	0	0	0	0	0	0	0	0.122	1.859	2.945	2.299	0.052		TRE	10000	RA3	1000000		TRE	33.6918	RA3	33.0157		TRE	27.6495	RA3	29.2554		RA3	15	63.6319		RA3	15	1000000		TRE	15	55.4245
TNK	10	10	762	543925	153600		TNK	0.005	0.002	0	0	0	0	0	0.001	0	0	0	1.138	0.693	0.552	0		TNK	100000	TZG	100000		TNK	24.3134	TZG	37.3839		TNK	22.6122	TZG	36.1104		TZG	9	60.7961		TZG	9	100000		TNK	15	35.2194
R34	10	179	22016	267628	392533		R34	0	0.006	0	0	0	0	0	0	0	0	0.114	0.141	0.093	0.178	0.003		R34	100000	R75	100000		R34	18.7682	R75	20.5224		R34	18.0003	R75	19.5935		R75	2	41.5395		R75	2	100000		R34	15	31.372
R52	10	10	3200	591199	77872		R52	0	0	0.005	0	0	0	0	0	0	0	0	1.068	1.325	1.389	0.012		R52	1000000	R91	10000		R52	36.8215	R91	25.0394		R52	33.3196	R91	21.9072		R91	2	40.8088		R91	2	10000		R52	15	50.1126
TZW	10	10	2564	1657018	678801		TZW	0.009	0.062	0.003	0	0.017	0	0	0	0.008	0.019	0	1.935	0.8	0.128	0.012		TZW	1000000	TKM	1000000		TZW	26.9999	TKM	41.7026		TZW	27.3549	TKM	40.0796		TKM	15	54.2227		TKM	15	1000000		TZW	15	44.4158
TNL	10	10	1741	1905064	743555		TNL	0	0.187	0.053	0	0	0	0	0	0	0	0.012	0.034	0.391	0.309	0.016		TNL	10000	TVM	10000		TNL	27.1857	TVM	24.4305		TNL	22.8063	TVM	28.1889		TVM	2	49.7094		TVM	2	10000		TNL	15	47.3714
TVL	10	182	2800	1781760	204800		TVL	0	0	0	0	0	0	0	0	0	0	0	0.159	0.421	1.161	0		TVL	1000000	TRV	10000		TVL	21.9836	TRV	32.4921		TVL	26.6559	TRV	32.0423		TRV	15	53.1626		TRV	15	10000		TVL	6	41.5651
TVR	10	10	15644	2362230	537698		TVR	0	0	0	0	0	0.002	0	0	0	0	0	1.09	0.227	0.163	0		TVR	100000	TRW	100000		TVR	23.6286	TRW	23.7853		TVR	19.3789	TRW	25.4791		TRW	6	54.9876		TRW	6	100000		TVR	15	36.4
TZK	10	10	660	2157689	133836		TZK	0	0	0	0	0	0.008	0	0	0	0	0	0.381	0.061	0.037	0		TZK	10000	TLA	1000000		TZK	28.9327	TLA	40.2089		TZK	23.7191	TLA	36.5398		TLA	15	52.6932		TLA	15	1000000		TZK	15	48.0549
R41	10	10	26992	415806	160242		R41	0	0.088	0.008	0	0	0.003	0	0	0	0	0	0	0	0.186	0.009		R41	10000	TZZ	100000		R41	19.7713	TZZ	18.7387		R41	29.452	TZZ	22.2966		TZZ	2	46.2374		TZZ	2	100000		R41	15	30.496
TZF	10	301	18380	3276800	1939331		TZF	0	0.025	0.006	0	0	0.002	0.005	0	0	0	0.519	0.644	0.015	0.034	0.001		TZF	1000000	TRH	100000		TZF	40.245	TRH	25.4012		TZF	37.9339	TRH	29.0942		TRH	2	43.1222		TRH	2	100000		TZF	15	63.5894
RT3	10	10	27569	3194880	614400		RT3	0	0.038	0.017	0	0	0	0.003	0	0	0	0.139	0.388	0.15	0.024	0		RT3	1000000	TWZ	1000000		RT3	25.2854	TWZ	29.3172		RT3	23.8355	TWZ	32.5994		TWZ	15	51.3407		TWZ	15	1000000		RT3	15	52.7415
RA6	10	10	675	739337	2627464		RA6	0.002	0.019	0.004	0	0.001	0	0	0	0	0	0	0.492	0.14	0.159	0		RA6	100000	TRZ	1000000		RA6	24.5859	TRZ	31.3113		RA6	32.2827	TRZ	30.5499		TRZ	4	65.6667		TRZ	4	1000000		RA6	15	56.7341
TZB	10	10	680	321656	171083		TZB	0	0	0	0	0	0.001	0	0	0.007	0	0.049	0.487	0.654	0.248	0		TZB	1000000				TZB	28.7163				TZB	25.5882												TZB	15	55.2689
R79	10	10	1152	2999329	718633		R79	0	0	0	0	0.001	0	0	0	0	0	0	0.68	0.417	0.282	0		R79	1000000				R79	36.1521				R79	33.5757												R79	5	59.2529
TZJ	10	693	46696	607981	196228		TZJ	0.001	0.005	0	0	0	0.003	0	0	0	0	2.34	2.365	0.054	0.049	0.002
R94	10	10	160	391680	167077		R94	0.01	0.036	0.015	0	0	0	0.002	0.089	0	0	0.217	0.323	2.33	1.692	0.061
TRT	10	10	453	184043	152799		TRT	0	0	0	0	0	0	0	0.294	0	0	0	1.786	1.381	0.964	0.006
R60A	10	156	10048	147918	89502		R60A	0	0.001	0	0	0	0	0	0	0	0	0	1.829	1.156	0.166	0.01
TML	10	10	10	811008	194002		TML	0.015	0.004	0	0	0.004	0.004	0	0	0	0	0.028	2.642	0.226	0.367	0.009
RA3	10	10	200	675840	162770		RA3	0	0.022	0.018	0	0	0	0	0.051	0	0	0	0	0.07	0.288	0.008
TZG	10	10	7273	1700659	504974		TZG	0.052	0.14	0.01	0	0	0	0	0	0	0	0	0.907	0.112	0.033	0
R75	10	1440	34295	223771	64000		R75	0	0	0	0	0	0	0	0.002	0	0	0	0	0	0	0
R91	10	10	4691	12565039	628524		R91	0.005	0	0	0	0	0	0	0	0	0	0	1.044	0.428	0.105	0
TKM	10	708	175321	2936676	749948		TKM	0	0.115	0.077	0	0	0	0	0	0	0	0	1.291	0.455	0.219	0
TVM	10	10	12252	773994	770438		TVM	0.005	0.007	0	0	0	0	0	0	0	0	0.021	0.978	0.487	0.258	0.007
TRV	10	10	157	1018278	2274145		TRV	0.007	0	0	0	0	0	0	0.022	0	0	0	0.348	0.099	0.024	0
TRW	10	553	2945	1600437	1424575		TRW	0.002	0.149	0.049	0	0	0	0	0	0	0	0	0.174	0.281	0.169	0.019
TLA	10	10	731	3101192	810667		TLA	0	0.067	0.02	0	0	0	0	0	0.003	0	0	1.859	0.735	0.044	0.03
TZZ	10	196	21582	1180454	7639625		TZZ	0.009	0.212	0.072	0	0	0	0	0.003	0	0	0.115	0.251	1.12	1.184	0.022
TRH	10	10	10368	2819938	2703360		TRH	0.001	0.152	0.082	0	0	0	0.002	0.015	0	0	0	1.68	1.956	0.739	0.013
TWZ	10	10	10	1.89985e+06	673464		TWZ	0	0.005	0	0	0	0	0	0.016	0	0	0	0.505	1.591	0.585	0.011
TRZ	10	10	10	2.57463e+06	3449914		TRZ	0.035	0.154	0	0	0	0.008	0.001	0.097	0	0	0.037	0.288	0.279	0.219	0.002
