# Supplementary material for: Vaccine plus microbicide effective in preventing vaginal SIV transmission in macaques
Source: Nat Microbiol. 2023 Apr 6;8(5):905–18. doi: 10.1038/s41564-023-01353-7 (PMC10159859; doi:10.1038/s41564-023-01353-7)
Supplement: Supplementary file 9 — Raw data for Extended Data Fig. 3. [file 41564_2023_1353_MOESM9_ESM.xlsx]

## Sheet: Extended data Fig 3
Supplementary Figure 3A						Supplementary Figure 3B						Supplementary Figure 3C					Supplementary Figure 3D				Supplementary Figure 3G				Supplementary Figure 3H				Supplementary Figure 3I
																						% Efferocytosis				% Efferocytosis				Efferocytosis MFI
	Granzyme B						IFNg					Animal ID	Vaccine+SAMT-247	Animal ID	Vaccine		Animal ID	TOA	Env-sp IL17+NKp44+			TOA	Week14/pre SAMT-247			No SAMT-247	SAMT-247			No SAMT-247	SAMT-247
Healthy controls	Unstim	SAMT-247	PMA	PMA+SAMT-247		Healthy controls	Unstim	SAMT-247	PMA	PMA+SAMT-247		R27A	21.6836	TZJ	0.680947		TZJ	2	0.680947		R27A	4	90.1625		R27A	9.75068	32.9639		R27A	12047	13513
HC1	72.772	71.7592	79.6996	85.0446		HC1	1.1176	1.18457	76.3141	19.5614		R47	25.3882	R94	18.9793		R94	15	18.9793		R47	15	86.819		R47	7.23335	23.0131		R47	11011	14093
HC2	59.9393	58.3415	67.8088	74.0401		HC2	1.31662	6.38157	86.897	25.1585		TNV	19.3405	TRT	24.8011		TRT	15	24.8011		R58	9	155.937		R58	8.66647	32.4003		R58	10713	14526
HC3	64.2488	63.2364	78.3384	86.387		HC3	0.822416	12.7227	69.803	43.5084		Tmi	11.1609	R60A	11.1384		R60A	11	11.1384		TNK	15	141.545		TNK	9.75824	34.9588		TNK	11920	16165
HC6	66.9343	65.3129	69.3992	72.3591		HC6	5.33445	1.84208	68.1977	43.4963		R58	11.7158	TML	0.576379		TML	3	0.576379		TNV	15	72.4998		TNV	8.68153	19.9047		TNV	10500	12036
HC7	67.772	69.8653	76.4402	80.8732		HC7	1.24352	6.98988	58.6549	17.9746		TRE	12.0752	RA3	15.8566		RA3	15	15.8566		TRE	15	65.1582		TRE	12.937	22.8845		TRE	11526	13598
HC8	61.0808	61.6463	64.023	71.6939		HC8	3.6954	4.15704	74.8371	31.0749		TNK	15.5798	TZG	14.2278		TZG	9	14.2278		TVL	6	124.585		TVL	6.46222	20.6641		TVL	9910	13967
												R34	17.9913	R75	5.1173		R75	2	5.1173		Tmi	15	95.9519		Tmi	9.383	33.9667		Tmi	11140	15543
	Perforin						TNFa					R52	11.1943	R91	2.38933		R91	2	2.38933		RA6	15	84.1563		RA6	32.5156	38.4534		RA6	14629	15449
Healthy controls	Unstim	SAMT-247	PMA	PMA+SAMT-247		Healthy controls	Unstim	SAMT-247	PMA	PMA+SAMT-247		TZW	10.062	TKM	3.53418		TKM	15	3.53418		RT3	15	80.96		RT3	33.4353	36.002		RT3	14856	15708
HC1	51.0534	48.982	63.8403	73.3525		HC1	1.27075	1.54218	19.5322	11.5823		TNL	0.74953	TVM	0.693728		TVM	2	0.693728		R34	15	135.11		R34	35.1173	52.0906		R34	15029	17133
HC2	58.5868	57.0038	61.4618	72.2622		HC2	2.11054	4.74292	46.1173	17.7164		TVL	4.4724	TRV	6.53662		TRV	15	6.53662		R41	15	130.811		R41	26.1098	39.5771		R41	13829	15332
HC3	42.6771	44.3012	58.7533	65.8199		HC3	3.93277	3.74082	24.7264	18.5828		TVR	1.94867	TRW	0.860971		TRW	6	0.860971		R52	15	231.41		R52	21.5206	39.8978		R52	13660	15251
HC6	51.5796	52.0091	58.6464	64.5546		HC6	3.02683	2.17602	48.73	36.1943		TZK	3.29797	TLA	30.1197		TLA	15	30.1197		R79	5	67.4871		R79	34.0173	47.6272		R79	15183	16636
HC7	59.852	63.3607	74.0562	80.8981		HC7	1.50999	5.59274	36.4513	15.2778		R41	1.02291	TZZ	1.56181		TZZ	2	1.56181		TNL	15	135.903		TNL	19.9785	36.5246		TNL	14285	15218
HC8	50.2296	49.0927	51.7729	63.1289		HC8	1.75158	1.05576	36.8718	19.4485		TZF	17.0322	TRH	0.797944		TRH	2	0.797944		TVR	15	153.587		TVR	29.748	41.9496		TVR	14407	15493
												RT3	2.13333	TWZ	12.1168		TWZ	15	12.1168		TZB	15	66.0857		TZB	61.7439	63.3923		TZB	19463	20660
												RA6	1.99045	TRZ	1.8126		TRZ	4	1.8126		TZF	15	102.486		TZF	25.6635	37.6977		TZF	15281	15608
												TZB	1.31119								TZK	15	157.327		TZK	36.2597	41.4007		TZK	15186	15609
												R79	1.01234								TZW	15	101.823		TZW	26.7639	37.8974		TZW	14724	15199
																									TRH	12.0518	19.8816		TRH	9056	13870
																									TRV	7.14638	24.561		TRV	13799	19083
																									TRW	11.6734	37.1645		TRW	10362	14143
																									TRZ	9.30463	56.7739		TRZ	11167	16426
																									TLA	7.44039	35.4468		TLA	11633	13627
																									TVM	12.1694	40.1837		TVM	9427	13886
																									TWZ	5.38071	40.2028		TWZ	11797	16860
																									TZG	9.6891	31.5109		TZG	10542	13898
																									RA3	27.3952	62.528		RA3	21911	19170
																									R60A	35.3856	52.3343		R60A	15186	15933
																									R75	28.6598	40.6968		R75	15195	16458
																									R94	14.1584	35.5071		R94	22718	25370
																									TKM	38.2569	40.9684		TKM	17170	17695
																									TML	29.6789	40.7983		TML	15257	16471
																									TRT	20.6403	40.6008		TRT	23164	27793
																									TZJ	69.9555	72.1888		TZJ	22980	24330
																									TZZ	39.0105	51.2967		TZZ	16346	17227
