# Supplementary material for: Vaccine plus microbicide effective in preventing vaginal SIV transmission in macaques
Source: Nat Microbiol. 2023 Apr 6;8(5):905–18. doi: 10.1038/s41564-023-01353-7 (PMC10159859; doi:10.1038/s41564-023-01353-7)
Supplement: Supplementary file 10 — Raw data for Extended Data Fig. 4. [file 41564_2023_1353_MOESM10_ESM.xlsx]

## Sheet: Extended data Fig 4
Supplementary Figure 4B				Supplementary Figure 4C				Supplementary Figure 4D				Supplementary Figure 4E
Animal ID	0	13		Animal ID	0	13		Animal ID	0	13		Animal ID	0	13
R27A	3.51	1.62		R27A	0.46	0.26		R27A	61.3	74.7		R27A	69	77.3
R47	6.59	0.88		R47	0.48	0.2		R47	57.1	77.7		R47	70.4	74.3
TNV	1.33	0.73		TNV	0.11	0.16		TNV	63.9	70.2		TNV	91.7	86.3
Tmi	1.19	1.12		Tmi	0.25	0.24		Tmi	72.2	74		Tmi	57.2	59.9
R58	2	1.89		R58	0.16	0.3		R58	65.1	68		R58	67.7	71.7
TRE	1.38	1.55		TRE	0.3	0.52		TRE	69.2	64.6		TRE	63.5	77.8
R34	0.89	0.64		R34	0.26	0.16		R34	70.5	75.6		R34	63.5	68.2
R52	1.06	0.36		R52	0.53	0.11		R52	74.8	86.8		R52	62.1	76.1
TZW	1.36	1.42		TZW	0.13	0.11		TZW	72.9	74.2		TZW	69.5	84.5
TNL	1.23	0.63		TNL	0.19	0.18		TNL	71.5	77.1		TNL	73.5	71.5
TVL	2.79	1		TVL	0.44	0.17		TVL	51	69.7		TVL	63.3	62.1
TVR	2.15	0.89		TVR	0.35	0.37		TVR	63.9	79.5		TVR	63	64.4
TZK	1.55	1.11		TZK	0.12	0.063		TZK	58.3	62.6		TZK	84.7	89.2
R41	1.34	0.64		R41	0.15	0.079		R41	69.1	82		R41	77.8	78.5
TZF	0.96	0.76		TZF	0.12	0.22		TZF	71	79		TZF	72.8	77
RT3	0.99	1.01		RT3	0.13	0.084		RT3	78.2	82		RT3	88.7	85.1
RA6	1.3	0.58		RA6	0.36	0.18		RA6	61.1	77.6		RA6	59.1	88
TZB	1.47	0.8		TZB	0.22	0.084		TZB	68.8	79.9		TZB	76.8	81
R79	1.59	1.31		R79	0.31	0.2		R79	61.9	60.2		R79	70.6	78.7
TZJ	2.03	1.14		TZJ	0.23	0.32		TZJ	64.6	70.6		TZJ	73.1	77.7
R94	1.38	0.83		R94	0.28	0.45		R94	65.7	75.6		R94	56.5	59.7
TRT	1.27	0.97		TRT	0.49	0.29		TRT	70.3	75.5		TRT	62.6	75.3
R60A	2.6	1.46		R60A	0.3	0.42		R60A	63.7	75		R60A	68.1	66.4
TML	1.92	1.47		TML	0.47	0.26		TML	59.2	67.6		TML	66.7	77.4
RA3	1.52	1.56		RA3	0.52	0.82		RA3	61.9	64.7		RA3	67.4	75.2
TZG	1.88	1.21		TZG	0.64	0.24		TZG	56.7	62.8		TZG	70.3	82.7
R75	3.09	0.77		R75	0.34	0.14		R75	54.6	74.5		R75	76.4	77.7
R91	2.3	0.88		R91	0.27	0.21		R91	67.5	79.9		R91	62.7	69.4
TKM	1.26	0.3		TKM	0.13	0.062		TKM	74.7	81		TKM	76.9	76.7
TVM	1.19	0.33		TVM	0.16	0.082		TVM	74	84.4		TVM	67.6	70.1
TRV	1.58	0.96		TRV	0.67	0.73		TRV	80.2	74.7		TRV	71.5	68.1
TLA	1.01	0.45		TLA	0.28	0.085		TLA	66.5	83.2		TLA	65.5	72
TZZ	1.21	0.48		TZZ	0.32	0.034		TZZ	70.1	82.8		TZZ	67.5	82.7
TRH	1.62	0.79		TRH	0.35	0.18		TRH	63.4	75.5		TRH	65.6	77
TWZ	1.23	0.95		TWZ	0.12	0.068		TWZ	70.9	78		TWZ	74.6	79.6
TRZ	2.03	1.43		TRZ	0.21	0.16		TRZ	51.8	67.5		TRZ	72.4	81.1
