# Supplementary material for: Vaccine plus microbicide effective in preventing vaginal SIV transmission in macaques
Source: Nat Microbiol. 2023 Apr 6;8(5):905–18. doi: 10.1038/s41564-023-01353-7 (PMC10159859; doi:10.1038/s41564-023-01353-7)
Supplement: Supplementary file 11 — Raw data for Extended Data Fig. 5. [file 41564_2023_1353_MOESM11_ESM.xlsx]

## Sheet: Extended data Fig 5
Supplementary Figure 5A						Supplementary Figure 5B						Supplementary Figure 5C						Supplementary Figure 5D
	OX40						CD40L						CD69						Ki67
Animal ID	Unstim	SAMT-247	gp120	gp120+SAMT-247		Animal ID	Unstim	SAMT-247	gp120	gp120+SAMT-247		Animal ID	Unstim	SAMT-247	gp120	gp120+SAMT-247		Animal ID	Unstim	SAMT-247	gp120	gp120+SAMT-247
TZK	0.157222	0.272468	0.409139	0.23668		TZK	2.5994	3.63149	3.20875	3.00635		TZK	12.0641	14.6792	12.835	11.3858		TZK	26.0394	26.225	29.9545	30.2347
TLA	0.551432	0.774732	0.702679	0.429652		TLA	3.35101	3.11085	3.31577	1.73785		TLA	9.85154	11.764	11.8577	9.29204		TLA	30.1803	25.876	26.7457	20.6041
R41	0.15599	0.595124	0.747253	0.860265		R41	2.57904	2.11173	2.15385	2.25529		R41	6.07321	6.75753	17.3626	9.50942		R41	18.2196	18.468	32.7473	29.063
R47	0.250271	0.93435	0.60876	0.644353		R47	3.3888	2.59405	3.78619	2.86379		R47	4.6875	6.6388	9.1314	8.84196		R47	22.3282	32.5178	36.5702	36.925
R94	0.20739	0.282439	0.226351	0.243726		R94	3.92403	7.65908	3.29152	4.22459		R94	5.11379	6.31334	6.69622	6.58061		R94	21.6777	10.6164	28.1147	26.8099
Tmi	0.935182	0.927331	1.44674	1.17201		Tmi	5.38536	5.59771	4.16563	3.03344		Tmi	6.43341	9.55994	10.227	11.5477		Tmi	28.3779	30.3659	32.2524	32.0234
Supplementary Figure 5E						Supplementary Figure 5F						Supplementary Figure 5G						Supplementary Figure 5H
	LAG3						CTLA4						PD1						PDL1
Animal ID	Unstim	SAMT-247	gp120	gp120+SAMT-247		Animal ID	Unstim	SAMT-247	gp120	gp120+SAMT-247		Animal ID	Unstim	SAMT-247	gp120	gp120+SAMT-247		Animal ID	Unstim	SAMT-247	gp120	gp120+SAMT-247
TZK	2.15219	1.75401	2.8226	2.53802		TZK	0.897911	2.49478	3.15819	2.60852		TZK	21.5324	26.2123	31.899	30.2699		TZK	0.104814	0.183064	0.23445	0.171216
TLA	2.03606	2.25268	1.88845	1.34667		TLA	0.752916	1.65673	1.91041	1.5134		TLA	17.1686	18.4029	33.0918	30.0757		TLA	0.721103	1.17998	1.05402	0.525843
R41	1.03993	2.16932	6.02198	3.88282		R41	1.33112	0.825494	3.64835	3.83632		R41	10.6177	9.75235	25.5385	20.3209		R41	0.415973	0.883087	3.2967	2.18554
R47	1.1296	2.4957	3.53378	3.72293		R47	1.91423	3.57758	3.0141	2.6848		R47	16.1729	17.6297	31.2992	27.7788		R47	0.290855	0.958938	1.88567	1.82567
R94	0.714948	0.706097	0.933698	0.90269		R94	0.474813	0.61472	4.13091	4.2968		R94	14.5064	17.669	23.7763	27.6043		R94	0.300169	0.340588	0.377252	0.442318
Tmi	4.17607	3.47328	4.58967	5.03275		Tmi	2.49919	0.876749	3.96608	2.7232		Tmi	13.1087	11.6844	21.9007	22.5439		Tmi	0.854563	0.792446	1.87079	0.965184
