# Supplementary material for: Vaccine plus microbicide effective in preventing vaginal SIV transmission in macaques
Source: Nat Microbiol. 2023 Apr 6;8(5):905–18. doi: 10.1038/s41564-023-01353-7 (PMC10159859; doi:10.1038/s41564-023-01353-7)
Supplement: Supplementary file 12 — Raw data for Extended Data Fig. 6. [file 41564_2023_1353_MOESM12_ESM.xlsx]

## Sheet: Extended data Fig 6
Supplementary Figure 6A						Supplementary Figure 6B						Supplementary Figure 6C						Supplementary Figure 6D
	OX40						CD40L						CD69						Ki67
Animal ID	Unstim	SAMT-247	gp120	gp120+SAMT-247		Animal ID	Unstim	SAMT-247	gp120	gp120+SAMT-247		Animal ID	Unstim	SAMT-247	gp120	gp120+SAMT-247		Animal ID	Unstim	SAMT-247	gp120	gp120+SAMT-247
TZK	0.043069	0.116568	0.164555	0.100905		TZK	0.850331	1.67729	1.11075	1.23236		TZK	6.63368	8.03285	6.06522	8.21961		TZK	19.7122	18.138	21.4264	23.4596
TLA	0.095256	0.084362	0.081946	0.066422		TLA	2.58621	3.07163	1.90231	1.36014		TLA	7.58478	8.35073	5.90301	5.33339		TLA	15.3767	11.9664	16.8135	15.8009
R41	0.114679	0.091354	0.076207	0.111028		R41	1.92333	2.64042	1.11503	1.65109		R41	9.31193	8.15406	5.25229	4.89954		R41	17.2641	11.5607	12.2132	17.4457
R47	0.110575	0.168121	0.066347	0.065946		R47	2.96908	2.96395	1.9534	2.0301		R47	5.84253	5.63535	4.30872	3.18739		R47	15.0965	15.3983	18.9025	17.9231
R94	0.10284	0.068386	0.092572	0.110267		R94	3.08766	6.62779	3.16427	3.82678		R94	7.97992	9.94833	7.79847	6.4732		R94	17.7253	8.11329	20.5145	19.4822
Tmi	0.24595	0.21749	0.217886	0.255885		Tmi	4.08891	5.18868	2.21675	1.71187		Tmi	6.3332	7.35793	4.43666	4.14534		Tmi	17.155	16.2863	22.3601	17.7047
Supplementary Figure 6E						Supplementary Figure 6F						Supplementary Figure 6G						Supplementary Figure 6H
	LAG3						CTLA4						PD1						PDL1
Animal ID	Unstim	SAMT-247	gp120	gp120+SAMT-247		Animal ID	Unstim	SAMT-247	gp120	gp120+SAMT-247		Animal ID	Unstim	SAMT-247	gp120	gp120+SAMT-247		Animal ID	Unstim	SAMT-247	gp120	gp120+SAMT-247
TZK	0.387618	0.31862	0.554001	0.588887		TZK	0.480382	1.4299	1.77308	1.57808		TZK	13.5236	15.5386	13.3687	12.714		TZK	0.027608	0.084188	0.093248	0.043009
TLA	0.209564	0.110319	0.178524	0.122277		TLA	0.307201	0.42289	0.667272	0.425705		TLA	10.3591	12.8965	14.0829	10.5687		TLA	0.121452	0.080035	0.046826	0.043778
R41	0.288336	0.229858	0.417135	0.483507		R41	0.35059	0.288796	0.982673	1.11744		R41	7.48689	8.76112	9.26721	6.76552		R41	0.153997	0.167973	0.230627	0.222055
R47	0.15092	0.199891	0.232214	0.237923		R47	0.458736	0.514952	0.572879	0.369815		R47	8.36185	10.1058	9.21838	9.28416		R47	0.086667	0.150911	0.07145	0.08017
R94	0.183643	0.121576	0.263689	0.190462		R94	0.195886	0.227955	2.08988	2.23041		R94	8.33252	12.1215	9.90238	11.4077		R94	0.129775	0.112078	0.106598	0.082701
Tmi	0.7317	0.519715	0.836807	0.806039		Tmi	0.538015	0.344594	1.18732	0.504094		Tmi	6.51766	6.32979	6.47973	7.36182		Tmi	0.190611	0.166648	0.230517	0.191914
