# Supplementary material for: Vaccine plus microbicide effective in preventing vaginal SIV transmission in macaques
Source: Nat Microbiol. 2023 Apr 6;8(5):905–18. doi: 10.1038/s41564-023-01353-7 (PMC10159859; doi:10.1038/s41564-023-01353-7)
Supplement: Supplementary file 13 — Raw data for Extended Data Fig. 7. [file 41564_2023_1353_MOESM13_ESM.xlsx]

## Sheet: Extended data Fig 7
Supplementary Figure 7A					Supplementary Figure 7B					Supplementary Figure 7C								Supplementary Figure 7D								Supplementary Figure 7E								Supplementary Figure 7F								Supplementary Figure 7G
											Granzyme B			Zinc chelator					Perforin			Zinc chelator					IFNg			Zinc chelator					TNFa			Zinc chelator								Zinc chelator
Animal ID	Unstim	PMA	PMA+SAMT-247		Animal ID	Unstim	PMA	PMA+SAMT-247		Healthy control	Unstim	PMA	PMA+SAMT-247	Unstim	PMA	PMA+SAMT-247		Healthy control	Unstim	PMA	PMA+SAMT-247	Unstim	PMA	PMA+SAMT-247		Healthy control	Unstim	PMA	PMA+SAMT-247	Unstim	PMA	PMA+SAMT-247		Healthy control	Unstim	PMA	PMA+SAMT-247	Unstim	PMA	PMA+SAMT-247			Unstim	PMA	PMA+SAMT-247	Unstim	PMA	PMA+SAMT-247
MA13	26.5195	17.229	16.077		MA13	26.5195	17.229	16.077		HC1	72.3162	78.958	87.1536	68.3472	79.6753	81.5173		HC1	77.098	80.1967	84.1482	77.9709	79.084	87.9175		HC1	3.22669	58.1638	41.3419	2.1731	2.28503	2.81969		HC1	2.43886	34.6033	19.2358	1.37837	1.74384	2.09327		Granzyme B	66.1429	70.5753	79.2652	62.2374	75.682	77.7407
MB51	35.5402	24.6347	33.7852		MB51	35.5402	24.6347	33.7852		HC2	58.3585	63.6378	83.9922	50.3675	69.4155	77.3026		HC2	47.3165	49.3827	53.8183	47.8304	64.885	76.0238		HC2	11.3075	74.8257	42.8815	12.7434	15.1947	14.9825		HC2	2.88262	64.7572	35.4152	2.98966	2.6385	1.25087		Perforin	51.5636	54.3645	60.4288	52.3097	61.854	69.5982
MD94	46.3882	37.8123	29.8767		MD94	46.3882	37.8123	29.8767		HC3	63.2497	72.4278	77.4418	63.8907	74.8525	72.9225		HC3	57.7927	60.3873	67.2732	57.2678	59.823	75.9288		HC3	6.69886	91.2081	42.338	4	15.8664	17.3331		HC3	3.74558	53.7483	26.6016	1.5082	4.61998	1.47188		IFNg	6.70594	76.3875	40.2026	13.6075	15.1187	18.459
ME73	33.8902	29.7619	34.2727		ME73	33.8902	29.7619	34.2727		HC6	59.7916	62.3293	65.9486	51.2616	75.519	81.2551		HC6	45.3687	48.0175	52.8867	46.3214	71.8481	73.2968		HC6	2.18041	90.3651	54.9332	15.7503	16.7342	39.7607		HC6	1.40515	70.2005	43.9107	4.86056	4.3038	5.36294		TNFa	2.55309	55.5986	26.9842	3.31794	4.03422	2.85195
MG56	27.6859	47.5954	36.6944		MG56	27.6859	47.5954	36.6944		HC7	79.2807	81.1263	85.9942	72.6733	79.8696	76.9782		HC7	44.15	45.8264	51.1067	44.302	48.4845	51.1918		HC7	3.73894	80.7704	41.1911	40.3134	31.205	23.5967		HC7	2.41632	60.6046	22.257	6.38651	6.45963	4.87695
MI86	47.0331	54.973	52.2261		MI86	47.0331	54.973	52.2261		HC8	63.8608	64.9726	75.0605	66.8839	74.7602	76.4684		HC8	37.6555	42.3765	53.34	40.1659	46.9992	53.2305		HC8	13.0832	62.9921	18.5301	6.66469	9.42724	12.2614		HC8	2.43002	49.6779	14.4851	2.78436	4.43957	2.0558
MJ65	54.0851	54.7927	43.5547		MJ65	54.0851	54.7927	43.5547			66.1429	70.5753	79.2652	62.2374	75.682	77.7407			51.5636	54.3645	60.4288	52.3097	61.854	69.5982			6.70594	76.3875	40.2026	13.6075	15.1187	18.459			2.55309	55.5986	26.9842	3.31794	4.03422	2.85195
ML47	36.2641	36.4542	39.645		ML47	36.2641	36.4542	39.645
NT91	29.3005	33.6207	31.9833		NT91	29.3005	33.6207	31.9833
