# Supplementary material for: Vaccine plus microbicide effective in preventing vaginal SIV transmission in macaques
Source: Nat Microbiol. 2023 Apr 6;8(5):905–18. doi: 10.1038/s41564-023-01353-7 (PMC10159859; doi:10.1038/s41564-023-01353-7)
Supplement: Supplementary file 14 — Raw data for Extended Data Fig. 8. [file 41564_2023_1353_MOESM14_ESM.xlsx]

## Sheet: Extended data Fig 8
Supplementary Figure 8A										Supplementary Figure 8B										Supplementary Figure 8C
					Zinc chelator										Zinc chelator										Zinc chelator
Animal ID	Unstim	SAMT-247	gp120	gp120+SAMT-247	Unstim	SAMT-247	gp120	gp120+SAMT-247		Animal ID	Unstim	SAMT-247	gp120	gp120+SAMT-247	Unstim	SAMT-247	gp120	gp120+SAMT-247		Animal ID	Unstim	SAMT-247	gp120	gp120+SAMT-247	Unstim	SAMT-247	gp120	gp120+SAMT-247
RA3	24.0143	22.4771	27.2727	8.22785	12.5	0	11.7647	1.47059		RA3	14.3369	17.8899	21.4876	13.924	12.5	0	5.88235	8.82353		RA3	20.4301	16.9725	23.1405	21.519	25	0	5.88235	4.41176
TRV	16.5138	15.0602	18.6869	14.1956	8	6.25	9.30233	2.17391		TRV	14.6789	8.43374	15.1515	6.94006	4	6.25	9.30233	6.52174		TRV	13.3027	14.759	17.1717	17.9811	8	6.25	4.65116	6.52174
TKM	21.256	17.1492	24.6377	15.9353	6.25	0	12.5	2.38095		TKM	12.0773	9.35412	13.0435	6.23557	6.25	6.66667	12.5	4.7619		TKM	15.7005	15.8129	18.4783	22.4018	6.25	0	0	4.7619
TVR	25.7143	24.8889	28.0899	11.3636	7.14286	0	7.14286	4.34783		TVR	7.42857	4.88889	10.1124	2.27273	7.14286	0	7.14286	4.34783		TVR	11.4286	9.33333	14.0449	15.3409	7.14286	0	0	4.34783
RT3	11.462	13.5135	14.1201	10.1093	5.71429	0	0	0		RT3	5.38012	6.43501	7.16544	3.82514	5.71429	0	0	5.88235		RT3	9.23977	8.88031	12.8556	11.0656	5.71429	0	0	2.94118
TLA	13.1125	9.62042	13.2106	4.76575	10	0	0	1.72414		TLA	5.7971	5.30105	6.08487	2.90792	15	4.54545	0	1.72414		TLA	6.62526	9.8822	10.6485	9.93538	10	9.09091	0	5.17241
Supplementary Figure 8D										Supplementary Figure 8E										Supplementary Figure 8F
					Zinc chelator										Zinc chelator										Zinc chelator
Animal ID	Unstim	SAMT-247	gp120	gp120+SAMT-247	Unstim	SAMT-247	gp120	gp120+SAMT-247		Animal ID	Unstim	SAMT-247	gp120	gp120+SAMT-247	Unstim	SAMT-247	gp120	gp120+SAMT-247		Animal ID	Unstim	SAMT-247	gp120	gp120+SAMT-247	Unstim	SAMT-247	gp120	gp120+SAMT-247
RA3	27.3292	23.1423	29.0812	12.8167	7.49064	0	7.52351	0.638298		RA3	14.5641	11.4071	18.0642	11.5621	9.73783	9.09091	7.21003	11.383		RA3	23.4954	26.7323	29.438	32.3985	8.2397	3.0303	18.1818	3.93617
TRV	19.9654	21.0439	21.4357	17.9793	10.2418	2.24539	7.12695	0.116077		TRV	11.43	9.70511	16.5425	8.75754	8.6771	9.14194	9.1314	7.77713		TRV	25.1608	23.5498	28.7134	31.1156	12.66	7.21732	14.4766	0.754498
TKM	19.1899	18.9909	23.1494	17.7575	8.31169	0	9.21788	0.53681		TKM	10.4873	14.1218	12.8121	6.68813	13.2468	7.83055	4.18994	8.28221		TKM	20.2527	24.2277	25.6461	34.7818	5.1948	0.385109	10.8939	2.22393
TVR	18.579	25.5498	22.0126	13.0091	7.09047	0.282486	7.57576	0.503145		TVR	10.2082	11.4286	13.4591	7.42836	6.11247	9.03955	7.87879	7.79874		TVR	18.4974	17.4717	22.8616	24.3967	10.5135	1.9774	18.4849	3.39623
RT3	7.8223	8.55564	8.99502	6.87838	6.41476	1.5625	5.04587	0.694006		RT3	10.6861	11.3948	8.69681	7.08327	9.84183	7.8125	7.79817	9.40063		RT3	10.0992	10.2182	13.3434	14.5763	9.05097	3.125	11.0092	3.09148
TLA	5.97548	7.86533	8.65004	3.29407	7.27273	0.425985	8.33333	1.3844		TLA	8.21822	10.4705	9.99097	3.76316	9.35065	9.37167	7.40741	8.81403		TLA	17.5539	14.8409	19.0996	22.3653	12.2078	3.08839	14.8148	5.26073
