# Supplementary material for: Vaccine plus microbicide effective in preventing vaginal SIV transmission in macaques
Source: Nat Microbiol. 2023 Apr 6;8(5):905–18. doi: 10.1038/s41564-023-01353-7 (PMC10159859; doi:10.1038/s41564-023-01353-7)
Supplement: Supplementary file 15 — Raw data for Extended Data Fig. 9. [file 41564_2023_1353_MOESM15_ESM.xlsx]

## Sheet: Extended data Fig 9
Supplementary Figure 9A										Supplementary Figure 9B										Supplementary Figure 9C
					Zinc chelator										Zinc chelator										Zinc chelator
Animal ID	Unstim	SAMT-247	gp120	gp120+SAMT-247	Unstim	SAMT-247	gp120	gp120+SAMT-247		Animal ID	Unstim	SAMT-247	gp120	gp120+SAMT-247	Unstim	SAMT-247	gp120	gp120+SAMT-247		Animal ID	Unstim	SAMT-247	gp120	gp120+SAMT-247	Unstim	SAMT-247	gp120	gp120+SAMT-247
RA3	16.3043	16.5714	19.2	12.3288	0	0	7.14286	0		RA3	15.5797	17.7143	16.8	10.274	11.1111	0	7.14286	8.33333		RA3	10.1449	10.8571	10.4	10.9589	11.1111	0	7.14286	0
TRV	14.0281	13.1465	20.0803	16.8982	8.33333	7.40741	8.57143	0		TRV	14.2285	9.69828	15.6626	14.8148	8.33333	7.40741	8.57143	8.33333		TRV	10.6212	9.69828	10.8434	12.7315	4.16667	7.40741	8.57143	8.33333
TKM	13.9759	16.2234	16.6113	9.73451	15.7895	0	0	0		TKM	10.1205	9.57447	11.6279	9.73451	5.26316	0	0	0		TKM	11.3253	11.7021	12.2924	15.9292	5.26316	0	0	0
TVR	14.9039	18.2186	19.9095	15.5172	0	0	0	0		TVR	11.5385	11.7409	14.0272	10.3448	0	0	0	0		TVR	12.0192	15.3846	15.8371	17.2414	0	0	0	0
RT3	7.0306	12.5734	10.4316	9.38338	6.66667	0	0	0		RT3	6.69975	5.75793	6.90648	4.55764	6.66667	0	0	0		RT3	3.14309	5.99295	5.10791	12.6005	6.66667	0	0	0
TLA	9.01068	7.7635	11.2772	5.87967	6.25	0	0	4.34783		TLA	8.17464	8.27764	9.05797	4.96809	6.25	0	0	4.34783		TLA	6.78123	3.39332	9.78261	12.2151	6.25	0	0	4.34783
Supplementary Figure 9D										Supplementary Figure 9E										Supplementary Figure 9F
					Zinc chelator										Zinc chelator										Zinc chelator
Animal ID	Unstim	SAMT-247	gp120	gp120+SAMT-247	Unstim	SAMT-247	gp120	gp120+SAMT-247		Animal ID	Unstim	SAMT-247	gp120	gp120+SAMT-247	Unstim	SAMT-247	gp120	gp120+SAMT-247		Animal ID	Unstim	SAMT-247	gp120	gp120+SAMT-247	Unstim	SAMT-247	gp120	gp120+SAMT-247
RA3	25.097	25.2057	27.7886	22.4592	10.8614	0	22.4199	1.7294		RA3	20.2141	21.5027	23.1154	18.8248	12.5468	10.5263	12.8114	11.5971		RA3	21.1238	21.1986	22.7538	24.7878	16.1049	10.5263	14.7687	2.74669
TRV	25.5853	25.0283	27.1795	23.0332	24.8193	5.61798	27.0008	0.10101		TRV	18.3346	18.9825	20.3846	16.6997	17.0602	15.2572	14.3088	19.6465		TRV	16.9468	21.291	20.1683	25.0926	15.8554	6.68244	14.1875	0.353535
TKM	24.1544	24.5967	26.8437	22.7162	18.5676	0	29.3353	0.826446		TKM	18.252	17.7442	19.2679	17.6138	17.5066	18.7648	14.7399	15.2893		TKM	21.7026	17.8217	21.9496	23.6175	10.3448	2.13777	14.1618	2.47934
TVR	24.8536	23.6171	27.8596	20.3553	25.0988	0	23.9506	1.18343		TVR	15.4812	13.847	16.5572	13.7308	17.9842	18.0556	17.284	10.355		TVR	23.5704	22.1983	26.2741	24.8419	17.1937	0.462963	19.0124	1.18343
RT3	20.196	18.9892	23.8185	17.0967	11.5843	1.28205	5.32319	1.35635		RT3	11.6884	10.971	12.299	11.0548	11.7547	8.97436	13.6882	12.947		RT3	5.56712	6.3372	7.40649	10.4737	8.29074	1.28205	6.08365	2.09618
TLA	20.652	21.5284	24.3289	11.6838	24.1641	1.1544	13.6364	3.36887		TLA	10.8123	9.61431	12.3768	9.90082	9.42249	12.1212	10.4545	8.0597		TLA	7.76712	10.309	13.5475	12.9737	12.766	3.7518	9.54546	5.37313
